# Supplementary material for: Pathways between Risk/Protective Factors and Maternal Postnatal Depressive Symptoms: The ELFE Cohort
Source: J Clin Med. 2023 Apr 29;12(9):3204. doi: 10.3390/jcm12093204 (PMC10179307; doi:10.3390/jcm12093204)
Supplement: Supplementary file 1 [file jcm-12-03204-s001.zip]

Archive with 1 entries (1 files):
- jcm-2275450-supplementary.pdf
